# Supplementary material for: 2,4,6-Trimethyl­pyridinium nitrate
Source: Acta Crystallogr Sect E Struct Rep Online. 2010 Aug 21;66(Pt 9):o2362. doi: 10.1107/S1600536810032629 (PMC3007863; doi:10.1107/S1600536810032629)
Supplement: Supplementary file 2 [file e-66-o2362-Isup2.hkl]

# 
# h,k,l, Fc-squared, Fo-squared, sigma(Fo-squared) and status flag 
# 
data_I
_shelx_title ' I         C m c m' 
_shelx_refln_list_code          4 
_shelx_F_calc_maximum       88.87 
_exptl_crystal_F_000       392.00 
_reflns_d_resolution_high  0.7499 
 
loop_ 
 _symmetry_equiv_pos_as_xyz 
 'x, y, z' 
 '-x, -y, z+1/2' 
 'x, -y, -z' 
 '-x, y, -z+1/2' 
 'x+1/2, y+1/2, z' 
 '-x+1/2, -y+1/2, z+1/2' 
 'x+1/2, -y+1/2, -z' 
 '-x+1/2, y+1/2, -z+1/2' 
 '-x, -y, -z' 
 'x, y, -z-1/2' 
 '-x, y, z' 
 'x, -y, z-1/2' 
 '-x+1/2, -y+1/2, -z' 
 'x+1/2, y+1/2, -z-1/2' 
 '-x+1/2, y+1/2, z' 
 'x+1/2, -y+1/2, z-1/2' 
 
_cell_length_a     9.3280 
_cell_length_b    15.1327 
_cell_length_c     6.4967 
_cell_angle_alpha  90.000 
_cell_angle_beta   90.000 
_cell_angle_gamma  90.000 
 
_shelx_F_squared_multiplier     1.000 
 
loop_ 
 _refln_index_h 
 _refln_index_k 
 _refln_index_l 
 _refln_F_squared_calc 
 _refln_F_squared_meas 
 _refln_F_squared_sigma 
 _refln_observed_status 
   2   0   0     4644.69     4531.32     97.52 o 
   4   0   0      425.75      381.03     10.15 o 
   6   0   0      252.49      258.85     11.74 o 
   8   0   0     2024.23     2158.44     70.33 o 
  10   0   0       33.26       37.91      6.33 o 
  12   0   0        0.40        2.87      5.07 o 
   3   1   0        0.37       -0.13      0.81 o 
   5   1   0      285.41      324.63      7.63 o 
   7   1   0      192.62      175.01      7.01 o 
   9   1   0       28.12       25.81      3.73 o 
  11   1   0        4.87        1.00      3.01 o 
   2   2   0       43.82       46.94      1.83 o 
   4   2   0       80.39       89.11      2.88 o 
   6   2   0      258.28      267.66     24.61 o 
   8   2   0      115.90      122.11     11.90 o 
  10   2   0        1.26        3.39      2.91 o 
  12   2   0       15.05       16.09      4.19 o 
   1   3   0     1102.71      958.19     12.33 o 
   3   3   0      463.81      446.67      7.91 o 
   5   3   0       64.29       44.80      2.67 o 
   7   3   0      256.21      284.97      9.54 o 
   9   3   0        3.69        6.38      5.61 o 
  11   3   0        0.10        0.30      3.10 o 
   0   4   0     5700.16     5408.57    116.44 o 
   2   4   0      102.54       85.07      2.23 o 
   4   4   0     3029.14     3029.64     54.48 o 
   6   4   0       74.42       83.85      4.88 o 
   8   4   0      167.98      183.36      7.74 o 
  10   4   0        2.10        3.19      3.02 o 
  12   4   0       29.67       32.58      4.78 o 
   1   5   0      160.75      129.11      2.99 o 
   3   5   0        4.84        6.92      1.58 o 
   5   5   0        1.90        2.42      1.46 o 
   7   5   0       91.06       80.65      5.20 o 
   9   5   0        5.83        1.72      2.82 o 
  11   5   0       15.52       19.82      4.00 o 
   0   6   0     1005.41      983.68     18.51 o 
   2   6   0       66.05       57.43      3.40 o 
   4   6   0       52.02       62.23      3.10 o 
   6   6   0       31.00       37.28      3.03 o 
   8   6   0       24.65       32.11      3.93 o 
  10   6   0        0.02       -1.38      2.82 o 
   1   7   0      158.53      161.17      3.97 o 
   3   7   0      293.04      320.80      7.57 o 
   5   7   0      148.09      136.57     11.78 o 
   7   7   0       78.41       66.60      3.94 o 
   9   7   0        5.40        3.23      2.90 o 
  11   7   0        2.46        0.69      3.33 o 
   0   8   0      459.77      446.00     41.12 o 
   2   8   0      579.81      623.04     12.83 o 
   4   8   0      302.11      301.53      7.68 o 
   6   8   0        8.84        6.47      1.80 o 
   8   8   0        0.69        0.19      2.71 o 
  10   8   0       16.08       14.73      3.83 o 
   1   9   0      410.79      459.16      8.84 o 
   3   9   0      645.04      648.33     11.80 o 
   5   9   0      407.98      363.54      9.31 o 
   7   9   0        2.16       -2.41      2.41 o 
   9   9   0       39.25       25.79      3.91 o 
  11   9   0       28.17       33.05      4.73 o 
   0  10   0       62.64       43.70      3.67 o 
   2  10   0       94.56       87.65      3.38 o 
   4  10   0      772.53      758.58     13.80 o 
   6  10   0       96.45       94.84      6.21 o 
   8  10   0       10.11       22.87      3.73 o 
  10  10   0        0.44       -2.23      2.98 o 
   1  11   0       20.63       18.18      1.75 o 
   3  11   0      380.19      376.26     11.56 o 
   5  11   0       85.12       91.60      4.61 o 
   7  11   0       17.94       17.09      3.44 o 
   9  11   0        1.43       -2.73      2.73 o 
   0  12   0       30.40       23.80      2.57 o 
   2  12   0       11.71       15.74      3.71 o 
   4  12   0      316.42      334.57      8.86 o 
   6  12   0       41.58       46.65      4.56 o 
   8  12   0       11.05        7.68      3.18 o 
  10  12   0        0.48       -1.15      5.45 o 
   1  13   0      133.30      128.00      4.02 o 
   3  13   0       20.28       21.20      2.67 o 
   5  13   0        0.00        2.96      3.38 o 
   7  13   0       19.24       31.35      5.45 o 
   9  13   0        0.60        0.89      3.12 o 
   0  14   0      208.93      202.20      6.70 o 
   2  14   0       21.47       16.95      2.74 o 
   4  14   0       12.54       17.98      3.88 o 
   6  14   0        7.88        2.10      2.81 o 
   8  14   0       26.10       30.33      4.23 o 
   1  15   0       21.57       15.54      2.26 o 
   3  15   0        0.07        0.39      4.56 o 
   5  15   0        3.18        3.86      2.85 o 
   7  15   0        9.05       12.43      3.52 o 
   0  16   0      168.07      142.42      7.56 o 
   2  16   0        4.64        4.59      2.17 o 
   4  16   0       18.64       19.74      3.68 o 
   6  16   0        0.02        0.55      2.90 o 
   1  17   0       23.98       22.78      2.92 o 
   3  17   0       16.03       18.59      5.08 o 
   5  17   0        0.75        2.26      3.84 o 
   0  18   0        0.00       -0.68      3.04 o 
   2  18   0       32.26       34.53      3.98 o 
   4  18   0       26.67       36.65      3.66 o 
   1  19   0        1.15        6.48      5.99 o 
   3  19   0        3.15       -0.14      2.79 o 
   0  20   0       28.45       33.52      5.23 o 
   1   1   1     1928.19     1778.26     30.72 o 
   3   1   1      346.00      347.55      5.07 o 
   5   1   1      145.14      137.76      3.06 o 
   7   1   1      315.87      309.28      5.72 o 
   9   1   1       40.62       40.51      3.06 o 
  11   1   1        5.01        2.65      2.18 o 
   0   2   1      294.98      372.40      7.25 o 
   2   2   1     6989.67     6980.49    122.44 o 
   4   2   1        6.65        6.45      0.89 o 
   6   2   1      323.04      312.20      5.49 o 
   8   2   1        4.49        1.76      1.82 o 
  10   2   1       61.63       61.51      3.89 o 
  12   2   1        0.56        1.77      2.37 o 
   1   3   1     1678.40     1734.30     20.05 o 
   3   3   1     2879.75     2830.57     35.57 o 
   5   3   1      602.19      730.94     10.39 o 
   7   3   1       19.56       21.91      1.93 o 
   9   3   1       69.29       67.34      3.70 o 
  11   3   1       24.63       35.25      3.18 o 
   0   4   1     1401.10     1459.39     22.61 o 
   2   4   1       32.21       29.47      1.00 o 
   4   4   1     2217.15     2429.06     28.67 o 
   6   4   1       33.62       31.73      1.98 o 
   8   4   1       28.47       25.29      2.45 o 
  10   4   1        1.54        2.03      2.02 o 
  12   4   1        5.34        2.28      3.33 o 
   1   5   1      265.99      268.01      3.00 o 
   3   5   1        1.22        0.54      0.55 o 
   5   5   1      148.12      132.13      3.08 o 
   7   5   1        6.43        3.27      1.32 o 
   9   5   1        7.76        5.87      1.74 o 
  11   5   1       10.69       12.57      3.71 o 
   0   6   1     5657.65     6060.83     75.10 o 
   2   6   1       18.04       19.58      0.87 o 
   4   6   1      168.72      196.61      3.35 o 
   6   6   1       55.00       54.78      2.28 o 
   8   6   1      125.68      100.15      3.60 o 
  10   6   1        1.42       -0.95      1.97 o 
   1   7   1      101.70      104.20      1.62 o 
   3   7   1       87.46       97.53      2.02 o 
   5   7   1       18.79       13.46      1.23 o 
   7   7   1        1.76        0.62      1.42 o 
   9   7   1        5.95       10.19      1.85 o 
  11   7   1        4.75        9.59      2.32 o 
   0   8   1     1634.42     1807.33     23.28 o 
   2   8   1      304.67      292.45      4.00 o 
   4   8   1       81.29       84.65      2.09 o 
   6   8   1      228.11      224.36      4.44 o 
   8   8   1      161.46      154.92      4.37 o 
  10   8   1        7.28        3.31      2.04 o 
   1   9   1      142.42      136.28      2.03 o 
   3   9   1        2.29        2.16      0.89 o 
   5   9   1        5.95        7.12      1.26 o 
   7   9   1       58.13       63.29      2.40 o 
   9   9   1        0.94        1.13      1.52 o 
  11   9   1        0.15       -1.63      2.95 o 
   0  10   1      281.88      287.83      4.97 o 
   2  10   1      117.78      110.02      2.67 o 
   4  10   1      871.90      865.54     11.48 o 
   6  10   1        6.95        7.55      1.67 o 
   8  10   1        9.25        8.87      1.95 o 
  10  10   1        3.96        4.01      2.98 o 
   1  11   1       31.62       31.00      1.35 o 
   3  11   1        0.02       -0.60      1.00 o 
   5  11   1        5.38        2.86      1.47 o 
   7  11   1        5.79        1.32      2.51 o 
   9  11   1        2.32        2.67      2.83 o 
   0  12   1        0.15       -0.95      0.95 o 
   2  12   1      453.56      448.20      5.72 o 
   4  12   1      748.86      746.88     12.35 o 
   6  12   1      199.28      201.69      7.42 o 
   8  12   1        3.11        3.17      2.86 o 
   1  13   1       13.53       10.62      1.66 o 
   3  13   1      192.09      178.13      6.48 o 
   5  13   1      120.79      117.89      5.95 o 
   7  13   1        0.25       -0.14      2.59 o 
   9  13   1        6.76        7.86      5.85 o 
   0  14   1       64.99       61.16      2.52 o 
   2  14   1       14.02       15.89      1.29 o 
   4  14   1       16.33       15.40      3.12 o 
   6  14   1        1.12        2.73      2.76 o 
   8  14   1       23.68       28.53      4.08 o 
   1  15   1        6.04        9.39      1.23 o 
   3  15   1       53.65       56.49      3.56 o 
   5  15   1       18.08       13.69      3.25 o 
   7  15   1       12.01       13.57      6.59 o 
   0  16   1        2.22        2.11      1.47 o 
   2  16   1       39.88       39.60      3.80 o 
   4  16   1        3.75        1.52      3.52 o 
   6  16   1        6.85       -1.99      5.02 o 
   1  17   1       12.83       15.57      1.74 o 
   3  17   1       39.76       51.29      4.84 o 
   5  17   1       20.96       20.58      3.07 o 
   0  18   1        2.80        4.90      4.05 o 
   2  18   1        1.91        0.97      1.69 o 
   4  18   1       22.69       21.28      2.92 o 
   1  19   1        0.23       -1.57      2.62 o 
   3  19   1       11.78       12.47      2.11 o 
   0  20   1       38.21       56.57      7.68 o 
   2   0   2     2840.93     2812.15     60.95 o 
   4   0   2      156.91      134.50      4.70 o 
   6   0   2      259.34      268.62     10.34 o 
   8   0   2     1432.97     1563.24     36.60 o 
  10   0   2       26.45       28.97      3.61 o 
  12   0   2        0.22       -3.21      5.32 o 
   1   1   2     2390.33     2553.74     31.93 o 
   3   1   2        7.91        5.22      0.84 o 
   5   1   2       96.65       90.76      2.88 o 
   7   1   2      113.26      116.44      3.40 o 
   9   1   2       18.50       21.95      3.68 o 
  11   1   2        3.03        5.81      2.19 o 
   0   2   2     1336.53     1456.55     22.88 o 
   4   2   2       47.38       48.64      1.82 o 
   6   2   2      123.56      132.22      3.57 o 
   8   2   2      100.45      104.22      5.04 o 
  10   2   2        0.85       -2.20      2.20 o 
  12   2   2       12.36       10.57      3.09 o 
   1   3   2      596.44      622.50      9.45 o 
   3   3   2      211.11      175.88      3.32 o 
   5   3   2       25.25       25.78      1.61 o 
   7   3   2      176.01      182.53      4.59 o 
   9   3   2        3.85        1.97      2.81 o 
  11   3   2        0.09       -0.54      2.53 o 
   0   4   2     2390.27     2303.96     40.96 o 
   2   4   2      128.68      145.87      2.87 o 
   4   4   2     1728.34     1709.83     24.38 o 
   6   4   2       56.39       56.90      2.57 o 
   8   4   2      112.44      119.59      7.55 o 
  10   4   2        2.55        5.22      2.97 o 
   1   5   2      131.36      140.24      3.00 o 
   3   5   2       17.73       23.73      1.27 o 
   5   5   2       11.06       12.41      1.24 o 
   7   5   2       54.96       54.96      2.91 o 
   9   5   2        4.96        2.86      2.71 o 
  11   5   2       13.23       16.99      3.46 o 
   0   6   2      189.51      201.32      6.22 o 
   2   6   2       13.94       17.96      1.04 o 
   4   6   2       39.99       44.14      1.88 o 
   6   6   2       10.05       13.08      1.43 o 
   8   6   2       11.32       16.53      2.37 o 
  10   6   2        0.00       -2.36      2.84 o 
   1   7   2      102.21      108.11      2.73 o 
   3   7   2      146.08      131.83      2.95 o 
   5   7   2       67.67       64.50      2.30 o 
   7   7   2       75.63       61.12      2.91 o 
   9   7   2        6.69        3.08      2.12 o 
  11   7   2        2.01       10.02     10.06 o 
   0   8   2      106.32      126.42      4.09 o 
   2   8   2      330.17      319.88      5.27 o 
   4   8   2      202.59      194.59      4.33 o 
   6   8   2       10.93        8.80      1.50 o 
   8   8   2        1.35        1.10      1.83 o 
  10   8   2       10.48        5.92      2.98 o 
   1   9   2      242.15      261.74      5.04 o 
   3   9   2      442.52      451.88      7.91 o 
   5   9   2      276.15      259.31      7.05 o 
   7   9   2        1.85        1.05      1.61 o 
   9   9   2       25.52       20.64      3.42 o 
   0  10   2       47.54       41.40      2.71 o 
   2  10   2       84.90       92.20      3.66 o 
   4  10   2      507.46      509.35      8.73 o 
   6  10   2       62.39       60.69      3.84 o 
   8  10   2        6.76       15.90      3.19 o 
  10  10   2        0.73       -3.33      3.33 o 
   1  11   2       16.05       17.80      1.49 o 
   3  11   2      294.57      283.02      7.10 o 
   5  11   2       76.36       72.99      4.97 o 
   7  11   2       10.66        6.00      3.24 o 
   9  11   2        1.40        3.54      3.55 o 
   0  12   2       13.61       13.56      2.10 o 
   2  12   2       11.31       14.75      2.25 o 
   4  12   2      252.99      255.80      6.27 o 
   6  12   2       27.84       26.34      5.87 o 
   8  12   2        7.35        6.71      3.70 o 
   1  13   2       90.60       90.51      4.17 o 
   3  13   2        9.20        9.82      3.22 o 
   5  13   2        0.22       -1.12      1.12 o 
   7  13   2       17.66       19.57      4.29 o 
   9  13   2        0.68        1.54      3.81 o 
   0  14   2      184.82      174.44      7.25 o 
   2  14   2       14.01       23.51      3.64 o 
   4  14   2        6.54        4.35      3.08 o 
   6  14   2        5.70        5.56      1.83 o 
   8  14   2       23.47       34.58      5.31 o 
   1  15   2       14.27       11.21      5.66 o 
   3  15   2        0.16       -1.44      2.57 o 
   5  15   2        1.69       -2.70      2.98 o 
   7  15   2        5.91        7.71      1.99 o 
   0  16   2      119.22       94.22      9.62 o 
   2  16   2        3.11       -1.26      3.00 o 
   4  16   2       15.45       17.89      3.44 o 
   6  16   2        0.15       -2.95      3.22 o 
   1  17   2       16.54       18.05      3.76 o 
   3  17   2       11.64       23.77      5.40 o 
   5  17   2        0.67       -1.02      3.33 o 
   0  18   2        0.01        0.42      4.14 o 
   2  18   2       25.53       28.02      4.41 o 
   4  18   2       20.43       17.81      4.43 o 
   1  19   2        1.10        3.48      3.15 o 
   3  19   2        2.31        1.03      3.23 o 
   1   1   3      511.31      603.89     12.64 o 
   3   1   3      183.22      202.67      5.17 o 
   5   1   3       71.21       72.15      3.23 o 
   7   1   3      199.60      195.21      4.83 o 
   9   1   3       35.29       31.52      4.78 o 
  11   1   3        4.02        1.31      3.88 o 
   0   2   3       82.06       80.07      4.77 o 
   2   2   3     1178.69     1222.40     22.86 o 
   4   2   3       24.69       19.26      1.75 o 
   6   2   3      130.24      136.89      4.12 o 
   8   2   3        3.78        3.24      2.29 o 
  10   2   3       31.03       26.83      3.95 o 
   1   3   3      486.02      484.24      9.17 o 
   3   3   3      613.73      640.83     11.41 o 
   5   3   3      199.02      210.88      6.22 o 
   7   3   3       15.42       18.22      1.79 o 
   9   3   3       29.50       27.08      3.61 o 
  11   3   3       13.99       14.20      4.58 o 
   0   4   3      332.86      288.23     12.58 o 
   2   4   3       21.55       24.85      2.95 o 
   4   4   3      533.19      603.86     11.23 o 
   6   4   3       12.22       16.05      1.65 o 
   8   4   3       17.67       15.51      2.18 o 
  10   4   3        0.26        1.67      3.34 o 
   1   5   3       88.55      105.49      4.02 o 
   3   5   3        7.97        4.90      1.36 o 
   5   5   3       28.51       23.65      5.97 o 
   7   5   3        5.61        6.36      1.33 o 
   9   5   3        2.28        3.04      2.53 o 
  11   5   3        5.92        5.59      3.99 o 
   0   6   3     1495.22     1580.20     51.33 o 
   2   6   3        1.20        1.71      1.13 o 
   4   6   3       95.14       88.87      3.52 o 
   6   6   3       13.83       13.23      1.84 o 
   8   6   3       67.78       60.80      3.03 o 
  10   6   3        0.56        2.06      2.11 o 
   1   7   3       11.11        8.58      2.44 o 
   3   7   3       19.83       16.48      2.66 o 
   5   7   3        6.29        4.01      1.76 o 
   7   7   3        1.82        0.57      1.16 o 
   9   7   3        5.48        8.28      2.33 o 
   0   8   3      798.59      886.56     31.07 o 
   2   8   3      103.47      109.81      3.30 o 
   4   8   3       24.49       25.84      3.20 o 
   6   8   3       95.42       88.49      4.32 o 
   8   8   3       98.46       97.76      3.73 o 
  10   8   3        4.97        5.76      3.25 o 
   1   9   3       53.43       61.86      3.38 o 
   3   9   3        0.07       -0.77      1.70 o 
   5   9   3        3.39       -1.43      1.69 o 
   7   9   3       24.69       29.20      4.59 o 
   9   9   3        0.14       -1.81      3.17 o 
   0  10   3       75.57       61.93      5.61 o 
   2  10   3       30.22       31.22      2.95 o 
   4  10   3      574.71      539.40     34.15 o 
   6  10   3        3.02        0.84      3.80 o 
   8  10   3        1.76        1.00      2.94 o 
   1  11   3       23.53       30.05      3.43 o 
   3  11   3        4.98        0.78      3.25 o 
   5  11   3        0.23       -4.00      5.11 o 
   7  11   3        5.45        6.26      3.12 o 
   9  11   3        3.10        9.41      4.26 o 
   0  12   3        1.20        4.81      3.38 o 
   2  12   3      259.40      272.41     10.21 o 
   4  12   3      391.12      399.81     13.57 o 
   6  12   3      103.06       93.11      9.75 o 
   8  12   3        1.33       -2.97      2.97 o 
   1  13   3        7.00        8.36      2.25 o 
   3  13   3      111.46      113.73     10.85 o 
   5  13   3       63.60       66.45      6.30 o 
   7  13   3        0.40       -0.78      6.63 o 
   0  14   3       49.71       55.72      6.75 o 
   2  14   3        6.22        6.55      3.07 o 
   4  14   3        8.18        5.01      3.37 o 
   6  14   3        0.15       -3.16      3.16 o 
   1  15   3        0.81        0.94      2.62 o 
   3  15   3       25.15       28.58      4.85 o 
   5  15   3       10.85        7.54      3.97 o 
   7  15   3        7.17        3.80      4.16 o 
   0  16   3        1.39        7.01      4.31 o 
   2  16   3       24.89       22.30      4.12 o 
   4  16   3        2.31        1.78      3.31 o 
   6  16   3        5.67       -3.88      3.88 o 
   1  17   3       10.89        9.62      3.40 o 
   3  17   3       26.29       28.56      4.81 o 
   5  17   3       15.58       19.99      7.05 o 
   0  18   3        2.50       -3.38      4.39 o 
   2  18   3        0.52       -3.21      4.22 o 
   0   0   4     7897.62     8442.61    255.30 o 
   2   0   4      694.94      636.74     24.40 o 
   4   0   4       35.69       45.26      3.62 o 
   6   0   4      147.68      152.97      7.14 o 
   8   0   4      591.04      710.36     30.06 o 
  10   0   4       12.49        8.86      6.08 o 
   1   1   4      415.54      421.01     15.83 o 
   3   1   4       10.38        6.34      1.21 o 
   5   1   4        4.61        4.24      1.54 o 
   7   1   4       38.87       53.40      4.30 o 
   9   1   4        6.64        7.71      4.69 o 
  11   1   4        1.05       -3.91      3.91 o 
   0   2   4      543.50      532.10     14.92 o 
   2   2   4        4.71        8.16      2.35 o 
   4   2   4       45.35       47.60      2.69 o 
   6   2   4       24.53       20.46      2.41 o 
   8   2   4       60.84       59.37      7.01 o 
  10   2   4        0.18        6.21      3.87 o 
   1   3   4      162.37      195.92      7.76 o 
   3   3   4       21.61       15.49      2.04 o 
   5   3   4        0.52        1.10      1.49 o 
   7   3   4       64.86       63.08      6.59 o 
   9   3   4        3.22        2.03      3.39 o 
   0   4   4      413.01      416.05     17.81 o 
   2   4   4       69.01       70.84      5.83 o 
   4   4   4      515.69      535.09     11.88 o 
   6   4   4       22.37       20.64      3.67 o 
   8   4   4       40.24       38.76      4.12 o 
  10   4   4        2.64       -0.09      3.58 o 
   1   5   4       51.35       48.74      4.33 o 
   3   5   4       39.98       45.01      3.17 o 
   5   5   4       22.40       19.65      2.68 o 
   7   5   4       19.84       17.18      5.09 o 
   9   5   4        3.15        0.09      2.59 o 
   0   6   4        0.57        4.05      3.12 o 
   2   6   4        0.65       -1.64      2.09 o 
   4   6   4        3.77        3.97      1.81 o 
   6   6   4        0.94       -1.86      1.89 o 
   8   6   4        0.97        2.60      2.44 o 
  10   6   4        0.01       -1.87      3.82 o 
   1   7   4       70.19       77.02      5.43 o 
   3   7   4       26.48       21.60      3.12 o 
   5   7   4        9.54        8.94      2.33 o 
   7   7   4       47.32       42.19      4.03 o 
   9   7   4        7.11        5.45      3.07 o 
   0   8   4        0.06        1.44      3.29 o 
   2   8   4       71.30       66.53      7.85 o 
   4   8   4       59.28       68.09      5.46 o 
   6   8   4        6.21        3.63      2.59 o 
   8   8   4        1.77        0.97      2.44 o 
   1   9   4       54.67       52.78      4.72 o 
   3   9   4      189.33      201.99     13.09 o 
   5   9   4      109.39      117.47      5.58 o 
   7   9   4        1.42       -0.86      3.50 o 
   9   9   4        7.94        9.26      4.58 o 
   0  10   4       20.95       22.96      5.23 o 
   2  10   4       42.90       48.12     11.36 o 
   4  10   4      177.11      191.38     19.25 o 
   6  10   4       19.37       18.19      4.28 o 
   8  10   4        2.36       -1.77      3.57 o 
   1  11   4        7.47        3.03      2.62 o 
   3  11   4      145.87      147.84      7.71 o 
   5  11   4       52.70       47.49      5.49 o 
   7  11   4        3.09        3.98      3.79 o 
   0  12   4        4.79        2.62      3.97 o 
   2  12   4        3.83        3.84      2.83 o 
   4  12   4      122.82      148.60     16.21 o 
   6  12   4        7.29       13.30      4.16 o 
   8  12   4        2.84        4.41      4.73 o 
   1  13   4       34.94       38.39      3.75 o 
   3  13   4        0.43        1.27      2.84 o 
   5  13   4        1.01        0.25      3.28 o 
   7  13   4       10.70       20.64      5.05 o 
   0  14   4      103.41      107.39     10.05 o 
   2  14   4        5.11       12.36      6.46 o 
   4  14   4        0.39        0.32      3.12 o 
   6  14   4        2.84       -1.73      6.16 o 
   1  15   4        3.79       -0.95      2.80 o 
   3  15   4        0.19       -0.61      5.70 o 
   5  15   4        0.28        1.31      3.55 o 
   0  16   4       47.78       37.65      7.18 o 
   2  16   4        1.55        0.98      4.18 o 
   4  16   4        8.25        8.03      3.95 o 
   1  17   4        5.71        2.11      4.81 o 
   3  17   4        4.25       -0.17      4.81 o 
   1   1   5      178.59      197.99      8.53 o 
   3   1   5       52.50       48.60      4.73 o 
   5   1   5       27.41       25.49      4.11 o 
   7   1   5       90.11       78.43      6.82 o 
   9   1   5       19.64       19.21      4.53 o 
   0   2   5        0.00        0.76      3.46 o 
   2   2   5      176.46      178.46      8.09 o 
   4   2   5       27.10       19.10      3.93 o 
   6   2   5       37.44       39.32      4.89 o 
   8   2   5        3.73        2.73      3.32 o 
  10   2   5        8.96        9.26      4.47 o 
   1   3   5       73.63       61.84      4.59 o 
   3   3   5       83.90       77.84      9.37 o 
   5   3   5       28.65       25.48      4.06 o 
   7   3   5        8.64        6.67      3.93 o 
   9   3   5        9.42       10.19      4.43 o 
   0   4   5       35.04       28.54      5.74 o 
   2   4   5        4.88        2.02      4.31 o 
   4   4   5       81.53       83.73      6.29 o 
   6   4   5        0.85       -0.92      2.69 o 
   8   4   5        5.51        7.09      3.48 o 
   1   5   5       11.83        4.05      3.17 o 
   3   5   5        8.00        4.71      2.82 o 
   5   5   5        0.22       -2.20      2.20 o 
   7   5   5        3.43        6.09      3.27 o 
   9   5   5        0.70        4.66      4.01 o 
   0   6   5      223.38      221.37     13.09 o 
   2   6   5        0.24        2.20      4.14 o 
   4   6   5       31.92       26.69      4.13 o 
   6   6   5        0.75       -0.51      2.84 o 
   8   6   5       20.93       20.13      4.36 o 
   1   7   5        1.95        2.79      2.86 o 
   3   7   5        0.82       -2.46      4.22 o 
   5   7   5        1.99        3.36      2.84 o 
   7   7   5        1.74        2.98      3.06 o 
   9   7   5        3.71        9.96      6.84 o 
   0   8   5      231.63      243.48     14.27 o 
   2   8   5       36.28       45.84      7.35 o 
   4   8   5        8.35        8.53      3.40 o 
   6   8   5       26.63       22.86      4.32 o 
   8   8   5       38.64       33.60      8.44 o 
   1   9   5        8.29        8.40      3.34 o 
   3   9   5        0.11        6.50      4.81 o 
   5   9   5        0.63        2.06      3.18 o 
   7   9   5        5.35        6.59      5.83 o 
   0  10   5        2.37        2.28      4.39 o 
   2  10   5        9.87       13.09      5.49 o 
   4  10   5      229.09      230.48     15.62 o 
   6  10   5        1.48        1.18      5.23 o 
   8  10   5        0.12       -2.03      5.99 o 
   1  11   5       14.29       11.35      3.81 o 
   3  11   5        6.62        3.38      5.23 o 
   5  11   5        0.70       -3.71      5.07 o 
   7  11   5        3.57       -4.56      5.40 o 
   0  12   5        0.69        1.01      4.22 o 
   2  12   5       86.57      110.85     11.74 o 
   4  12   5      134.61      179.66     14.35 o 
   6  12   5       32.57       34.11      8.19 o 
   1  13   5        1.88       -3.10      3.10 o 
   3  13   5       45.45       46.94      8.61 o 
   5  13   5       23.26       33.85      7.85 o 
   0  14   5       19.91       16.38      6.16 o 
   2  14   5        0.95       -3.80      4.81 o 
   4  14   5        1.74        5.66      6.08 o 
   1  15   5        0.18       -1.60      5.07 o 
   3  15   5        6.79        8.10      5.91 o 
   2  16   5        9.03       18.83      7.26 o 
   0   0   6     1259.37     1154.86     42.89 o 
   2   0   6      117.36      102.83     10.30 o 
   4   0   6        8.35       15.11      5.23 o 
   6   0   6       46.63       45.34      8.02 o 
   8   0   6      174.76      201.44     15.53 o 
   1   1   6       45.69       44.15     10.85 o 
   3   1   6        3.07        1.70      3.63 o 
   5   1   6        0.00       -2.41      2.78 o 
   7   1   6       12.70       12.18      4.24 o 
   0   2   6      134.37      123.52     11.48 o 
   2   2   6        2.23        8.69      3.22 o 
   4   2   6       33.05       38.28      5.66 o 
   6   2   6        4.84        6.58      3.55 o 
   8   2   6       24.38       24.51      5.32 o 
   1   3   6       37.64       40.84      6.59 o 
   3   3   6        0.05       -1.92      3.59 o 
   5   3   6        0.74       -0.52      2.86 o 
   7   3   6       16.96       14.22      4.24 o 
   0   4   6       71.48       63.32      8.78 o 
   2   4   6       19.55       20.16      4.05 o 
   4   4   6      125.77      132.06     17.94 o 
   6   4   6        6.67        7.81      3.50 o 
   8   4   6       10.01        7.80      4.01 o 
   1   5   6       15.44       15.05      4.01 o 
   3   5   6       30.84       30.41      4.68 o 
   5   5   6       15.74       12.19      3.76 o 
   7   5   6        6.99       12.55      4.22 o 
   0   6   6        0.18       -4.05      4.05 o 
   2   6   6        0.38       -4.05      4.05 o 
   4   6   6        0.57        3.49      3.30 o 
   6   6   6        0.25       -0.91      3.14 o 
   8   6   6        0.02        0.04      3.54 o 
   1   7   6       37.99       30.33      4.86 o 
   3   7   6        3.39        2.62      5.23 o 
   5   7   6        1.02       11.06      3.94 o 
   7   7   6       16.87       15.40      4.69 o 
   0   8   6        0.91        5.32      4.98 o 
   2   8   6        7.13        1.01      4.90 o 
   4   8   6       10.91        6.92      5.74 o 
   6   8   6        0.85       -2.87      3.60 o 
   1   9   6        7.15       13.10      4.26 o 
   3   9   6       66.48       73.37     10.38 o 
   5   9   6       36.10       41.03      8.61 o 
   7   9   6        0.76       -4.22      5.32 o 
   0  10   6        5.21       16.55      6.33 o 
   2  10   6       12.29       15.96      6.59 o 
   4  10   6       44.03       47.79      9.20 o 
   1  11   6        2.34        2.40      4.05 o 
   3  11   6       51.10       37.32      8.70 o 
   5  11   6       24.35       34.95      8.61 o 
   0  12   6        2.96       12.07      6.25 o 
   2  12   6        0.07        4.22      5.57 o 
   4  12   6       39.43       34.70      8.78 o 
   1  13   6        9.38        2.49      4.36 o 
   3  13   6        0.20       -0.25      5.66 o 
   0  14   6       34.79       32.34      8.78 o 
   2  14   6        1.52        0.51      5.99 o 
   1   1   7       60.78       59.30      6.59 o 
   3   1   7       12.64       11.04      8.19 o 
   5   1   7        7.82        3.11      3.72 o 
   7   1   7       28.43       40.10      6.37 o 
   0   2   7        3.00        0.25      5.15 o 
   2   2   7       29.08       30.95      5.18 o 
   4   2   7       10.98        3.97      3.71 o 
   6   2   7        7.27        7.38      8.02 o 
   1   3   7       14.69        5.66      5.40 o 
   3   3   7       11.36       10.61      4.12 o 
   5   3   7        3.03        0.10      3.27 o 
   7   3   7        3.68       -3.58      3.58 o 
   0   4   7        5.23       -0.17      4.90 o 
   2   4   7        0.20       -4.05      4.39 o 
   4   4   7       14.79       12.08      4.23 o 
   6   4   7        0.00        0.80      3.64 o 
   1   5   7        2.48        0.84      4.98 o 
   3   5   7        2.72       -1.99      3.43 o 
   5   5   7        0.44        1.13      3.69 o 
   0   6   7       29.68       20.52      7.43 o 
   2   6   7        0.38       -4.47      4.47 o 
   4   6   7        6.71        1.49      3.86 o 
   6   6   7        0.03       -4.05      4.05 o 
   1   7   7        4.92        6.67      5.91 o 
   3   7   7        0.07        0.25      5.23 o 
   5   7   7        0.72        7.60      4.42 o 
   0   8   7       55.66       70.50     11.14 o 
   2   8   7       10.28        5.32      6.08 o 
   4   8   7        2.86       -0.34      5.74 o 
   1   9   7        1.01       -1.94      5.40 o 
   3   9   7        0.02       -5.49      5.49 o 
   0  10   7        0.86       -0.51      6.42 o 
   2  10   7        3.56        2.62      6.75 o 
   1  11   7        5.14        7.68      7.18 o 
   2   0   8       22.56       12.92      7.01 o 
   4   0   8        0.53        6.16      6.08 o 
   3   1   8        0.67        1.00      3.99 o 
   2   2   8        0.57       -2.28      5.74 o 
   4   2   8       10.51       11.33      4.63 o 
   1   3   8        7.95       11.23      7.26 o 
   3   3   8        0.41       -3.57      4.00 o 
   2   4   8        5.67       15.28      7.43 o 
   4   4   8       23.67       39.53      6.80 o 
   1   5   8        5.09       -5.66      5.66 o 
   3   5   8       12.40        8.86      7.09 o 
   2   6   8        0.10        3.12      6.67 o 
   1   7   8       10.82       10.30      7.94 o 
                                                 
